# Supplementary material for: Multiple Lenses to Unearth Hidden Voices: Living with Diabetic Foot Ulceration in an Afro-Caribbean Community
Source: Int J Environ Res Public Health. 2025 Feb 18;22(2):304. doi: 10.3390/ijerph22020304 (PMC11854952; doi:10.3390/ijerph22020304)
Supplement: Supplementary file 1 [file ijerph-22-00304-s001.zip]

Archive with 1 entries (1 files):
- ijerph-3398557-supplementary.pdf
